# Supplementary material for: Rapid and Cost-Effective Diagnostic Blot Assays Based on the Use of Plant-Produced Recombinant Antigens: Lessons Learned from the SARS-CoV-2 RBD Antigen
Source: Int J Mol Sci. 2025 May 8;26(10):4500. doi: 10.3390/ijms26104500 (PMC12111317; doi:10.3390/ijms26104500)
Supplement: Supplementary file 1 [file ijms-26-04500-s001.zip]

Archive with 1 entries (1 files):
- ijms-3615685-supplementary.pdf
